# Supplementary material for: Effect of Calcination Temperatures on Surface Properties of Spinel ZnAl2O4 Prepared via the Polymeric Citrate Complex Method—Catalytic Performance in Glycerolysis of Urea
Source: Nanomaterials (Basel). 2023 Jun 21;13(13):1901. doi: 10.3390/nano13131901 (PMC10343499; doi:10.3390/nano13131901)
Supplement: Supplementary file 1 [file nanomaterials-13-01901-s001.zip]

Archive with 1 entries (1 files):
- nanomaterials-2423503-supplementary.pdf
